# Supplementary material for: Analysis and Prediction of Electrospun Nanofiber Diameter Based on Artificial Neural Network
Source: Polymers (Basel). 2023 Jun 25;15(13):2813. doi: 10.3390/polym15132813 (PMC10346665; doi:10.3390/polym15132813)
Supplement: Supplementary file 1 [file polymers-15-02813-s001.zip]

Archive with 1 entries (1 files):
- polymers-2431437-supplementary.pdf
